# Supplementary material for: Can reporting mood swings during oral contraceptive use predict peripartum depression? Results from the Swedish longitudinal cohort study Mom2B
Source: Eur Psychiatry. 2025 Dec 3;69(1):e4. doi: 10.1192/j.eurpsy.2025.10135 (PMC12816930; doi:10.1192/j.eurpsy.2025.10135)
Supplement: Karaviti et al. supplementary material [file S0924933825101351sup001.zip]

Archive with 23 entries (23 files):
- S0924933825101351sup001.sps
- S0924933825101351sup002.docx
- S0924933825101351sup003.docx
- S0924933825101351sup004.docx
- S0924933825101351sup005.docx
- S0924933825101351sup006.docx
- S0924933825101351sup007.docx
- S0924933825101351sup008.docx
- S0924933825101351sup009.docx
- S0924933825101351sup010.docx
- S0924933825101351sup011.docx
- S0924933825101351sup012.docx
- S0924933825101351sup013.docx
- S0924933825101351sup014.docx
- S0924933825101351sup015.docx
- S0924933825101351sup016.docx
- S0924933825101351sup017.docx
- S0924933825101351sup018.docx
- S0924933825101351sup019.docx
- S0924933825101351sup020.docx
- S0924933825101351sup021.docx
- S0924933825101351sup022.docx
- S0924933825101351sup023.docx
