# Supplementary material for: Can reporting mood swings during oral contraceptive use predict peripartum depression? Results from the Swedish longitudinal cohort study Mom2B
Source: Eur Psychiatry. 2025 Dec 3;69(1):e4. doi: 10.1192/j.eurpsy.2025.10135 (PMC12816930; doi:10.1192/j.eurpsy.2025.10135)
Supplement: Karaviti et al. supplementary material [file S0924933825101351sup001.zip › S0924933825101351sup001.sps]

* Encoding: UTF-8.

DATASET ACTIVATE DataSet1.
USE ALL.
COMPUTE filter_$=(NK_Age_above18_at_registration = 1 AND gravreg_verified_pregnancy = 1 AND 
    w9_42_mood_birthcontrol_pills < 2).
VARIABLE LABELS filter_$ 'NK_Age_above18_at_registration = 1 AND gravreg_verified_pregnancy = 1 '+
    'AND w9_42_mood_birthcontrol_pills < 2 (FILTER)'.
VALUE LABELS filter_$ 0 'Not Selected' 1 'Selected'.
FORMATS filter_$ (f1.0).
FILTER BY filter_$.
EXECUTE.

DATASET ACTIVATE DataSet1.
CROSSTABS
  /TABLES=w0_42_partner BY w9_42_mood_birthcontrol_pills
  /FORMAT=AVALUE TABLES
  /STATISTICS=CHISQ 
  /CELLS=COUNT COLUMN 
  /COUNT ROUND CELL.

CROSSTABS
  /TABLES=w9_42_PMS BY w9_42_mood_birthcontrol_pills
  /FORMAT=AVALUE TABLES
  /STATISTICS=CHISQ 
  /CELLS=COUNT COLUMN 
  /COUNT ROUND CELL.

CROSSTABS
  /TABLES=w9_42_PCOS BY w9_42_mood_birthcontrol_pills
  /FORMAT=AVALUE TABLES
  /STATISTICS=CHISQ 
  /CELLS=COUNT COLUMN 
  /COUNT ROUND CELL.

CROSSTABS
  /TABLES=w9_42_endometriosis BY w9_42_mood_birthcontrol_pills
  /FORMAT=AVALUE TABLES
  /STATISTICS=CHISQ 
  /CELLS=COUNT COLUMN 
  /COUNT ROUND CELL.

CROSSTABS
  /TABLES=w5_42_live_births BY w9_42_mood_birthcontrol_pills
  /FORMAT=AVALUE TABLES
  /STATISTICS=CHISQ 
  /CELLS=COUNT COLUMN 
  /COUNT ROUND CELL.

RECODE w5_42_live_births (0=0) (1=1) (2=2) (3=2) (4=2) (5=2) (6=2) (7=2) (8=2) (9=2) (10=2) INTO 
    parity.
EXECUTE.

CROSSTABS
  /TABLES=parity BY w9_42_mood_birthcontrol_pills
  /FORMAT=AVALUE TABLES
  /STATISTICS=CHISQ 
  /CELLS=COUNT COLUMN 
  /COUNT ROUND CELL.

CROSSTABS
  /TABLES=w10_19_complications_01 BY w9_42_mood_birthcontrol_pills
  /FORMAT=AVALUE TABLES
  /STATISTICS=CHISQ 
  /CELLS=COUNT COLUMN 
  /COUNT ROUND CELL.

CROSSTABS
  /TABLES=pp0_4_breastfeeding BY w9_42_mood_birthcontrol_pills
  /FORMAT=AVALUE TABLES
  /STATISTICS=CHISQ 
  /CELLS=COUNT COLUMN 
  /COUNT ROUND CELL.

CROSSTABS
  /TABLES=w11_42_smoke_3m_before BY w9_42_mood_birthcontrol_pills
  /FORMAT=AVALUE TABLES
  /STATISTICS=CHISQ 
  /CELLS=COUNT COLUMN 
  /COUNT ROUND CELL.

RECODE w33_42_FOBS_Total_Score (0 thru 59.999=1) (60 thru 100=2) INTO fobs_cutoff.
EXECUTE.

CROSSTABS
  /TABLES=w0_42_education BY w9_42_mood_birthcontrol_pills
  /FORMAT=AVALUE TABLES
  /STATISTICS=CHISQ 
  /CELLS=COUNT COLUMN 
  /COUNT ROUND CELL.

DATASET ACTIVATE DataSet1.
RECODE NK_Age_at_registration (18 thru 25=1) (26 thru 30=2) (31 thru 35=3) (36 thru 100=4) INTO 
    age_groups.
EXECUTE.

CROSSTABS
  /TABLES=age_groups BY w9_42_mood_birthcontrol_pills
  /FORMAT=AVALUE TABLES
  /STATISTICS=CHISQ 
  /CELLS=COUNT COLUMN 
  /COUNT ROUND CELL.

RECODE NK_BMI_before_pregn (0 thru 18.4999=1) (18.5 thru 24.9999=2) (25 thru 29.999=3) (30 thru 
    100=4) INTO bmi_groups.
EXECUTE.

CROSSTABS
  /TABLES=bmi_groups BY w9_42_mood_birthcontrol_pills
  /FORMAT=AVALUE TABLES
  /STATISTICS=CHISQ 
  /CELLS=COUNT COLUMN 
  /COUNT ROUND CELL.

DATASET ACTIVATE DataSet1.
USE ALL.
COMPUTE filter_$=(NK_Age_above18_at_registration = 1 AND gravreg_verified_pregnancy = 1 AND 
    w9_42_mood_birthcontrol_pills < 2).
VARIABLE LABELS filter_$ 'NK_Age_above18_at_registration = 1 AND gravreg_verified_pregnancy = 1 '+
    'AND w9_42_mood_birthcontrol_pills < 2 (FILTER)'.
VALUE LABELS filter_$ 0 'Not Selected' 1 'Selected'.
FORMATS filter_$ (f1.0).
FILTER BY filter_$.
EXECUTE.

DATASET ACTIVATE DataSet1.
NPAR TESTS
  /M-W= w12_22_EPDS_R BY w9_42_mood_birthcontrol_pills(0 1)
  /MISSING ANALYSIS.

EXAMINE VARIABLES=w12_22_EPDS_R BY w9_42_mood_birthcontrol_pills
  /PLOT BOXPLOT STEMLEAF HISTOGRAM NPPLOT
  /COMPARE GROUPS
  /PERCENTILES(5,10,25,50,75,90,95) HAVERAGE
  /STATISTICS DESCRIPTIVES
  /CINTERVAL 95
  /MISSING LISTWISE
  /NOTOTAL.

NPAR TESTS
  /M-W= w24_34_EPDS_R BY w9_42_mood_birthcontrol_pills(0 1)
  /MISSING ANALYSIS.

EXAMINE VARIABLES=w24_34_EPDS_R BY w9_42_mood_birthcontrol_pills
  /PLOT BOXPLOT STEMLEAF HISTOGRAM NPPLOT
  /COMPARE GROUPS
  /PERCENTILES(5,10,25,50,75,90,95) HAVERAGE
  /STATISTICS DESCRIPTIVES
  /CINTERVAL 95
  /MISSING LISTWISE
  /NOTOTAL.

FREQUENCIES VARIABLES=w12_22_EPDS_R
  /ORDER=ANALYSIS.

FREQUENCIES VARIABLES=w24_34_EPDS_R
  /ORDER=ANALYSIS.

NPAR TESTS
  /M-W= w36_42_EPDS_R BY w9_42_mood_birthcontrol_pills(0 1)
  /MISSING ANALYSIS.

EXAMINE VARIABLES=w36_42_EPDS_R BY w9_42_mood_birthcontrol_pills
  /PLOT BOXPLOT STEMLEAF HISTOGRAM NPPLOT
  /COMPARE GROUPS
  /PERCENTILES(5,10,25,50,75,90,95) HAVERAGE
  /STATISTICS DESCRIPTIVES
  /CINTERVAL 95
  /MISSING LISTWISE
  /NOTOTAL.

FREQUENCIES VARIABLES=w36_42_EPDS_R
  /ORDER=ANALYSIS.

NPAR TESTS
  /M-W= pp1_4_EPDS_R BY w9_42_mood_birthcontrol_pills(0 1)
  /MISSING ANALYSIS.

EXAMINE VARIABLES=pp1_4_EPDS_R BY w9_42_mood_birthcontrol_pills
  /PLOT BOXPLOT STEMLEAF HISTOGRAM NPPLOT
  /COMPARE GROUPS
  /PERCENTILES(5,10,25,50,75,90,95) HAVERAGE
  /STATISTICS DESCRIPTIVES
  /CINTERVAL 95
  /MISSING LISTWISE
  /NOTOTAL.

FREQUENCIES VARIABLES=pp1_4_EPDS_R
  /ORDER=ANALYSIS.

NPAR TESTS
  /M-W= pp6_13_EPDS_R BY w9_42_mood_birthcontrol_pills(0 1)
  /MISSING ANALYSIS.

EXAMINE VARIABLES=pp6_13_EPDS_R BY w9_42_mood_birthcontrol_pills
  /PLOT BOXPLOT STEMLEAF HISTOGRAM NPPLOT
  /COMPARE GROUPS
  /PERCENTILES(5,10,25,50,75,90,95) HAVERAGE
  /STATISTICS DESCRIPTIVES
  /CINTERVAL 95
  /MISSING LISTWISE
  /NOTOTAL.

FREQUENCIES VARIABLES=pp6_13_EPDS_R
  /ORDER=ANALYSIS.

NPAR TESTS
  /M-W= pp14_23_EPDS_R BY w9_42_mood_birthcontrol_pills(0 1)
  /MISSING ANALYSIS.

EXAMINE VARIABLES=pp14_23_EPDS_R BY w9_42_mood_birthcontrol_pills
  /PLOT BOXPLOT STEMLEAF HISTOGRAM NPPLOT
  /COMPARE GROUPS
  /PERCENTILES(5,10,25,50,75,90,95) HAVERAGE
  /STATISTICS DESCRIPTIVES
  /CINTERVAL 95
  /MISSING LISTWISE
  /NOTOTAL.

FREQUENCIES VARIABLES=pp14_23_EPDS_R
  /ORDER=ANALYSIS.

NPAR TESTS
  /M-W= pp24_35_EPDS_R BY w9_42_mood_birthcontrol_pills(0 1)
  /MISSING ANALYSIS.

EXAMINE VARIABLES=pp24_35_EPDS_R BY w9_42_mood_birthcontrol_pills
  /PLOT BOXPLOT STEMLEAF HISTOGRAM NPPLOT
  /COMPARE GROUPS
  /PERCENTILES(5,10,25,50,75,90,95) HAVERAGE
  /STATISTICS DESCRIPTIVES
  /CINTERVAL 95
  /MISSING LISTWISE
  /NOTOTAL.

FREQUENCIES VARIABLES=pp24_35_EPDS_R
  /ORDER=ANALYSIS.

NPAR TESTS
  /M-W= pp36_49_EPDS_R BY w9_42_mood_birthcontrol_pills(0 1)
  /MISSING ANALYSIS.

EXAMINE VARIABLES=pp36_49_EPDS_R BY w9_42_mood_birthcontrol_pills
  /PLOT BOXPLOT STEMLEAF HISTOGRAM NPPLOT
  /COMPARE GROUPS
  /PERCENTILES(5,10,25,50,75,90,95) HAVERAGE
  /STATISTICS DESCRIPTIVES
  /CINTERVAL 95
  /MISSING LISTWISE
  /NOTOTAL.

FREQUENCIES VARIABLES=pp36_49_EPDS_R
  /ORDER=ANALYSIS.

NPAR TESTS
  /M-W= pp50_52_EPDS_R BY w9_42_mood_birthcontrol_pills(0 1)
  /MISSING ANALYSIS.

EXAMINE VARIABLES=pp50_52_EPDS_R BY w9_42_mood_birthcontrol_pills
  /PLOT BOXPLOT STEMLEAF HISTOGRAM NPPLOT
  /COMPARE GROUPS
  /PERCENTILES(5,10,25,50,75,90,95) HAVERAGE
  /STATISTICS DESCRIPTIVES
  /CINTERVAL 95
  /MISSING LISTWISE
  /NOTOTAL.

FREQUENCIES VARIABLES=pp50_52_EPDS_R
  /ORDER=ANALYSIS.

DATASET ACTIVATE DataSet1.
USE ALL.
COMPUTE filter_$=(NK_Age_above18_at_registration = 1 AND gravreg_verified_pregnancy = 1 AND 
    w9_42_mood_birthcontrol_pills < 2).
VARIABLE LABELS filter_$ 'NK_Age_above18_at_registration = 1 AND gravreg_verified_pregnancy = 1 '+
    'AND w9_42_mood_birthcontrol_pills < 2 (FILTER)'.
VALUE LABELS filter_$ 0 'Not Selected' 1 'Selected'.
FORMATS filter_$ (f1.0).
FILTER BY filter_$.
EXECUTE.

CROSSTABS
  /TABLES=w12_22_EPDS_D12_R BY w9_42_mood_birthcontrol_pills
  /FORMAT=AVALUE TABLES
  /STATISTICS=CHISQ 
  /CELLS=COUNT COLUMN 
  /COUNT ROUND CELL.

CROSSTABS
  /TABLES=w24_34_EPDS_D12_R BY w9_42_mood_birthcontrol_pills
  /FORMAT=AVALUE TABLES
  /STATISTICS=CHISQ 
  /CELLS=COUNT COLUMN 
  /COUNT ROUND CELL.

CROSSTABS
  /TABLES=w36_42_EPDS_D12_R BY w9_42_mood_birthcontrol_pills
  /FORMAT=AVALUE TABLES
  /STATISTICS=CHISQ 
  /CELLS=COUNT COLUMN 
  /COUNT ROUND CELL.

CROSSTABS
  /TABLES=pp1_4_EPDS_D_R BY w9_42_mood_birthcontrol_pills
  /FORMAT=AVALUE TABLES
  /STATISTICS=CHISQ 
  /CELLS=COUNT COLUMN 
  /COUNT ROUND CELL.

CROSSTABS
  /TABLES=pp6_13_EPDS_D_R BY w9_42_mood_birthcontrol_pills
  /FORMAT=AVALUE TABLES
  /STATISTICS=CHISQ 
  /CELLS=COUNT COLUMN 
  /COUNT ROUND CELL.

CROSSTABS
  /TABLES=pp14_23_EPDS_D_R BY w9_42_mood_birthcontrol_pills
  /FORMAT=AVALUE TABLES
  /STATISTICS=CHISQ 
  /CELLS=COUNT COLUMN 
  /COUNT ROUND CELL.

CROSSTABS
  /TABLES=pp24_35_EPDS_D_R BY w9_42_mood_birthcontrol_pills
  /FORMAT=AVALUE TABLES
  /STATISTICS=CHISQ 
  /CELLS=COUNT COLUMN 
  /COUNT ROUND CELL.

CROSSTABS
  /TABLES=pp36_49_EPDS_D_R BY w9_42_mood_birthcontrol_pills
  /FORMAT=AVALUE TABLES
  /STATISTICS=CHISQ 
  /CELLS=COUNT COLUMN 
  /COUNT ROUND CELL.

CROSSTABS
  /TABLES=pp50_52_EPDS_D_R BY w9_42_mood_birthcontrol_pills
  /FORMAT=AVALUE TABLES
  /STATISTICS=CHISQ 
  /CELLS=COUNT COLUMN 
  /COUNT ROUND CELL.

DATASET ACTIVATE DataSet1.
USE ALL.
COMPUTE filter_$=(NK_Age_above18_at_registration = 1 AND gravreg_verified_pregnancy = 1 AND 
    w9_42_mood_birthcontrol_pills < 2).
VARIABLE LABELS filter_$ 'NK_Age_above18_at_registration = 1 AND gravreg_verified_pregnancy = 1 '+
    'AND w9_42_mood_birthcontrol_pills < 2 (FILTER)'.
VALUE LABELS filter_$ 0 'Not Selected' 1 'Selected'.
FORMATS filter_$ (f1.0).
FILTER BY filter_$.
EXECUTE.

RECODE NK_BMI_before_pregn (0 thru 18.4999=1) (18.5 thru 100=0) INTO bmi_low.
EXECUTE.

RECODE NK_BMI_before_pregn (25 thru 100=1) (0 thru 24.999=0) INTO bmi_high.
EXECUTE.

RECODE w0_42_education (0=1) (1=1) (2=1) (3=0) (4=0) INTO edu_low.
EXECUTE.

RECODE w0_42_education (0=0) (1=0) (2=0) (3=1) (4=0) INTO edu_polytech.
EXECUTE.

DATASET ACTIVATE DataSet1.
USE ALL.
COMPUTE filter_$=(NK_Age_above18_at_registration = 1 AND gravreg_verified_pregnancy = 1 AND 
    w9_42_mood_birthcontrol_pills < 2 AND w12_22_EPDS_R >= 0).
VARIABLE LABELS filter_$ 'NK_Age_above18_at_registration = 1 AND gravreg_verified_pregnancy = 1 '+
    'AND w9_42_mood_birthcontrol_pills < 2 AND w12_22_EPDS_R >= 0 (FILTER)'.
VALUE LABELS filter_$ 0 'Not Selected' 1 'Selected'.
FORMATS filter_$ (f1.0).
FILTER BY filter_$.
EXECUTE.

*Impute Missing Data Values.
SET SEED=14.
DATASET DECLARE imp200second.
MULTIPLE IMPUTATION w12_22_EPDS_R w9_42_mood_birthcontrol_pills NK_Age_at_registration bmi_low 
    bmi_high edu_low edu_polytech NK_w9_42_Med_Indic_HC w0_42_depression_history 
  /IMPUTE METHOD=AUTO NIMPUTATIONS=50 MAXPCTMISSING=NONE 
  /MISSINGSUMMARIES NONE 
  /IMPUTATIONSUMMARIES MODELS 
  /OUTFILE IMPUTATIONS=imp200second .

LOGISTIC REGRESSION VARIABLES w12_22_EPDS_D12_R
  /SELECT=Imputation_ GE 1
  /METHOD=ENTER NK_Age_at_registration 
  /PRINT=CI(95).

LOGISTIC REGRESSION VARIABLES w12_22_EPDS_D12_R
  /SELECT=Imputation_ GE 1
  /METHOD=ENTER bmi_low 
  /PRINT=CI(95).

LOGISTIC REGRESSION VARIABLES w12_22_EPDS_D12_R
  /SELECT=Imputation_ GE 1
  /METHOD=ENTER bmi_high 
  /PRINT=CI(95).

LOGISTIC REGRESSION VARIABLES w12_22_EPDS_D12_R
  /SELECT=Imputation_ GE 1
  /METHOD=ENTER edu_low 
  /PRINT=CI(95).

LOGISTIC REGRESSION VARIABLES w12_22_EPDS_D12_R
  /SELECT=Imputation_ GE 1
  /METHOD=ENTER edu_polytech 
  /PRINT=CI(95).

LOGISTIC REGRESSION VARIABLES w12_22_EPDS_D12_R
  /SELECT=Imputation_ GE 1
  /METHOD=ENTER w9_42_mood_birthcontrol_pills 
  /PRINT=CI(95).

LOGISTIC REGRESSION VARIABLES w12_22_EPDS_D12_R
  /SELECT=Imputation_ GE 1
  /METHOD=ENTER NK_w9_42_Med_Indic_HC 
  /PRINT=CI(95).

LOGISTIC REGRESSION VARIABLES w12_22_EPDS_D12_R
  /SELECT=Imputation_ GE 1
  /METHOD=ENTER w0_42_depression_history 
  /PRINT=CI(95).

LOGISTIC REGRESSION VARIABLES w12_22_EPDS_D12_R
  /SELECT=Imputation_ GE 1
  /METHOD=ENTER w9_42_mood_birthcontrol_pills NK_Age_at_registration bmi_low bmi_high edu_low 
    edu_polytech NK_w9_42_Med_Indic_HC w0_42_depression_history 
 /PRINT=CI(95).

DATASET ACTIVATE DataSet1.
USE ALL.
COMPUTE filter_$=(NK_Age_above18_at_registration = 1 AND gravreg_verified_pregnancy = 1 AND 
    w9_42_mood_birthcontrol_pills < 2).
VARIABLE LABELS filter_$ 'NK_Age_above18_at_registration = 1 AND gravreg_verified_pregnancy = 1 '+
    'AND w9_42_mood_birthcontrol_pills < 2 (FILTER)'.
VALUE LABELS filter_$ 0 'Not Selected' 1 'Selected'.
FORMATS filter_$ (f1.0).
FILTER BY filter_$.
EXECUTE.

RECODE NK_BMI_before_pregn (0 thru 18.4999=1) (18.5 thru 100=0) INTO bmi_low.
EXECUTE.

RECODE NK_BMI_before_pregn (25 thru 100=1) (0 thru 24.999=0) INTO bmi_high.
EXECUTE.

RECODE w0_42_education (0=1) (1=1) (2=1) (3=0) (4=0) INTO edu_low.
EXECUTE.

RECODE w0_42_education (0=0) (1=0) (2=0) (3=1) (4=0) INTO edu_polytech.
EXECUTE.

DATASET ACTIVATE DataSet1.
USE ALL.
COMPUTE filter_$=(NK_Age_above18_at_registration = 1 AND gravreg_verified_pregnancy = 1 AND 
    w9_42_mood_birthcontrol_pills < 2 AND w24_34_EPDS_R >= 0).
VARIABLE LABELS filter_$ 'NK_Age_above18_at_registration = 1 AND gravreg_verified_pregnancy = 1 '+
    'AND w9_42_mood_birthcontrol_pills < 2 AND w24_34_EPDS_R >= 0 (FILTER)'.
VALUE LABELS filter_$ 0 'Not Selected' 1 'Selected'.
FORMATS filter_$ (f1.0).
FILTER BY filter_$.
EXECUTE.

*Impute Missing Data Values.
SET SEED=14.
DATASET DECLARE imp200second.
MULTIPLE IMPUTATION w24_34_EPDS_R w9_42_mood_birthcontrol_pills NK_Age_at_registration bmi_low 
    bmi_high edu_low edu_polytech NK_w9_42_Med_Indic_HC w0_42_depression_history 
  /IMPUTE METHOD=AUTO NIMPUTATIONS=50 MAXPCTMISSING=NONE 
  /MISSINGSUMMARIES NONE 
  /IMPUTATIONSUMMARIES MODELS 
  /OUTFILE IMPUTATIONS=imp200second .

LOGISTIC REGRESSION VARIABLES w24_34_EPDS_D12_R
  /SELECT=Imputation_ GE 1
  /METHOD=ENTER NK_Age_at_registration 
  /PRINT=CI(95).

LOGISTIC REGRESSION VARIABLES w24_34_EPDS_D12_R
  /SELECT=Imputation_ GE 1
  /METHOD=ENTER bmi_low 
  /PRINT=CI(95).

LOGISTIC REGRESSION VARIABLES w24_34_EPDS_D12_R
  /SELECT=Imputation_ GE 1
  /METHOD=ENTER bmi_high 
  /PRINT=CI(95).

LOGISTIC REGRESSION VARIABLES w24_34_EPDS_D12_R
  /SELECT=Imputation_ GE 1
  /METHOD=ENTER edu_low 
  /PRINT=CI(95).

LOGISTIC REGRESSION VARIABLES w24_34_EPDS_D12_R
  /SELECT=Imputation_ GE 1
  /METHOD=ENTER edu_polytech 
  /PRINT=CI(95).

LOGISTIC REGRESSION VARIABLES w24_34_EPDS_D12_R
  /SELECT=Imputation_ GE 1
  /METHOD=ENTER w9_42_mood_birthcontrol_pills 
  /PRINT=CI(95).

LOGISTIC REGRESSION VARIABLES w24_34_EPDS_D12_R
  /SELECT=Imputation_ GE 1
  /METHOD=ENTER NK_w9_42_Med_Indic_HC 
  /PRINT=CI(95).

LOGISTIC REGRESSION VARIABLES w24_34_EPDS_D12_R
  /SELECT=Imputation_ GE 1
  /METHOD=ENTER w0_42_depression_history 
  /PRINT=CI(95).

LOGISTIC REGRESSION VARIABLES w24_34_EPDS_D12_R
  /SELECT=Imputation_ GE 1
  /METHOD=ENTER w9_42_mood_birthcontrol_pills NK_Age_at_registration bmi_low bmi_high edu_low 
    edu_polytech NK_w9_42_Med_Indic_HC w0_42_depression_history 
 /PRINT=CI(95).

DATASET ACTIVATE DataSet1.
USE ALL.
COMPUTE filter_$=(NK_Age_above18_at_registration = 1 AND gravreg_verified_pregnancy = 1 AND 
    w9_42_mood_birthcontrol_pills < 2).
VARIABLE LABELS filter_$ 'NK_Age_above18_at_registration = 1 AND gravreg_verified_pregnancy = 1 '+
    'AND w9_42_mood_birthcontrol_pills < 2 (FILTER)'.
VALUE LABELS filter_$ 0 'Not Selected' 1 'Selected'.
FORMATS filter_$ (f1.0).
FILTER BY filter_$.
EXECUTE.

RECODE NK_BMI_before_pregn (0 thru 18.4999=1) (18.5 thru 100=0) INTO bmi_low.
EXECUTE.

RECODE NK_BMI_before_pregn (25 thru 100=1) (0 thru 24.999=0) INTO bmi_high.
EXECUTE.

RECODE w0_42_education (0=1) (1=1) (2=1) (3=0) (4=0) INTO edu_low.
EXECUTE.

RECODE w0_42_education (0=0) (1=0) (2=0) (3=1) (4=0) INTO edu_polytech.
EXECUTE.

DATASET ACTIVATE DataSet1.
USE ALL.
COMPUTE filter_$=(NK_Age_above18_at_registration = 1 AND gravreg_verified_pregnancy = 1 AND 
    w9_42_mood_birthcontrol_pills < 2 AND w36_42_EPDS_R >= 0).
VARIABLE LABELS filter_$ 'NK_Age_above18_at_registration = 1 AND gravreg_verified_pregnancy = 1 '+
    'AND w9_42_mood_birthcontrol_pills < 2 AND w36_42_EPDS_R >= 0 (FILTER)'.
VALUE LABELS filter_$ 0 'Not Selected' 1 'Selected'.
FORMATS filter_$ (f1.0).
FILTER BY filter_$.
EXECUTE.

*Impute Missing Data Values.
SET SEED=14.
DATASET DECLARE imp200second.
MULTIPLE IMPUTATION w36_42_EPDS_R w9_42_mood_birthcontrol_pills NK_Age_at_registration bmi_low 
    bmi_high edu_low edu_polytech NK_w9_42_Med_Indic_HC w0_42_depression_history 
  /IMPUTE METHOD=AUTO NIMPUTATIONS=50 MAXPCTMISSING=NONE 
  /MISSINGSUMMARIES NONE 
  /IMPUTATIONSUMMARIES MODELS 
  /OUTFILE IMPUTATIONS=imp200second .

LOGISTIC REGRESSION VARIABLES w36_42_EPDS_D12_R
  /SELECT=Imputation_ GE 1
  /METHOD=ENTER NK_Age_at_registration 
  /PRINT=CI(95).

LOGISTIC REGRESSION VARIABLES w36_42_EPDS_D12_R
  /SELECT=Imputation_ GE 1
  /METHOD=ENTER bmi_low 
  /PRINT=CI(95).

LOGISTIC REGRESSION VARIABLES w36_42_EPDS_D12_R
  /SELECT=Imputation_ GE 1
  /METHOD=ENTER bmi_high 
  /PRINT=CI(95).

LOGISTIC REGRESSION VARIABLES w36_42_EPDS_D12_R
  /SELECT=Imputation_ GE 1
  /METHOD=ENTER edu_low 
  /PRINT=CI(95).

LOGISTIC REGRESSION VARIABLES w36_42_EPDS_D12_R
  /SELECT=Imputation_ GE 1
  /METHOD=ENTER edu_polytech 
  /PRINT=CI(95).

LOGISTIC REGRESSION VARIABLES w36_42_EPDS_D12_R
  /SELECT=Imputation_ GE 1
  /METHOD=ENTER w9_42_mood_birthcontrol_pills 
  /PRINT=CI(95).

LOGISTIC REGRESSION VARIABLES w36_42_EPDS_D12_R
  /SELECT=Imputation_ GE 1
  /METHOD=ENTER NK_w9_42_Med_Indic_HC 
  /PRINT=CI(95).

LOGISTIC REGRESSION VARIABLES w36_42_EPDS_D12_R
  /SELECT=Imputation_ GE 1
  /METHOD=ENTER w0_42_depression_history 
  /PRINT=CI(95).

LOGISTIC REGRESSION VARIABLES w36_42_EPDS_D12_R
  /SELECT=Imputation_ GE 1
  /METHOD=ENTER w9_42_mood_birthcontrol_pills NK_Age_at_registration bmi_low bmi_high edu_low 
    edu_polytech NK_w9_42_Med_Indic_HC w0_42_depression_history 
 /PRINT=CI(95).

DATASET ACTIVATE DataSet1.
USE ALL.
COMPUTE filter_$=(NK_Age_above18_at_registration = 1 AND gravreg_verified_pregnancy = 1 AND 
    w9_42_mood_birthcontrol_pills < 2).
VARIABLE LABELS filter_$ 'NK_Age_above18_at_registration = 1 AND gravreg_verified_pregnancy = 1 '+
    'AND w9_42_mood_birthcontrol_pills < 2 (FILTER)'.
VALUE LABELS filter_$ 0 'Not Selected' 1 'Selected'.
FORMATS filter_$ (f1.0).
FILTER BY filter_$.
EXECUTE.

RECODE NK_BMI_before_pregn (0 thru 18.4999=1) (18.5 thru 100=0) INTO bmi_low.
EXECUTE.

RECODE NK_BMI_before_pregn (25 thru 100=1) (0 thru 24.999=0) INTO bmi_high.
EXECUTE.

RECODE w0_42_education (0=1) (1=1) (2=1) (3=0) (4=0) INTO edu_low.
EXECUTE.

RECODE w0_42_education (0=0) (1=0) (2=0) (3=1) (4=0) INTO edu_polytech.
EXECUTE.

DATASET ACTIVATE DataSet1.
USE ALL.
COMPUTE filter_$=(NK_Age_above18_at_registration = 1 AND gravreg_verified_pregnancy = 1 AND 
    w9_42_mood_birthcontrol_pills < 2 AND pp6_13_EPDS_R >= 0).
VARIABLE LABELS filter_$ 'NK_Age_above18_at_registration = 1 AND gravreg_verified_pregnancy = 1 '+
    'AND w9_42_mood_birthcontrol_pills < 2 AND pp6_13_EPDS_R >= 0 (FILTER)'.
VALUE LABELS filter_$ 0 'Not Selected' 1 'Selected'.
FORMATS filter_$ (f1.0).
FILTER BY filter_$.
EXECUTE.

*Impute Missing Data Values.
SET SEED=14.
DATASET DECLARE imp200second.
MULTIPLE IMPUTATION pp6_13_EPDS_R w9_42_mood_birthcontrol_pills NK_Age_at_registration bmi_low 
    bmi_high edu_low edu_polytech NK_w9_42_Med_Indic_HC w0_42_depression_history 
  /IMPUTE METHOD=AUTO NIMPUTATIONS=50 MAXPCTMISSING=NONE 
  /MISSINGSUMMARIES NONE 
  /IMPUTATIONSUMMARIES MODELS 
  /OUTFILE IMPUTATIONS=imp200second .

LOGISTIC REGRESSION VARIABLES pp6_13_EPDS_D_R
  /SELECT=Imputation_ GE 1
  /METHOD=ENTER NK_Age_at_registration 
  /PRINT=CI(95).

LOGISTIC REGRESSION VARIABLES pp6_13_EPDS_D_R
  /SELECT=Imputation_ GE 1
  /METHOD=ENTER bmi_low 
  /PRINT=CI(95).

LOGISTIC REGRESSION VARIABLES pp6_13_EPDS_D_R
  /SELECT=Imputation_ GE 1
  /METHOD=ENTER bmi_high 
  /PRINT=CI(95).

LOGISTIC REGRESSION VARIABLES pp6_13_EPDS_D_R
  /SELECT=Imputation_ GE 1
  /METHOD=ENTER edu_low 
  /PRINT=CI(95).

LOGISTIC REGRESSION VARIABLES pp6_13_EPDS_D_R
  /SELECT=Imputation_ GE 1
  /METHOD=ENTER edu_polytech 
  /PRINT=CI(95).

LOGISTIC REGRESSION VARIABLES pp6_13_EPDS_D_R
  /SELECT=Imputation_ GE 1
  /METHOD=ENTER w9_42_mood_birthcontrol_pills 
  /PRINT=CI(95).

LOGISTIC REGRESSION VARIABLES pp6_13_EPDS_D_R
  /SELECT=Imputation_ GE 1
  /METHOD=ENTER NK_w9_42_Med_Indic_HC 
  /PRINT=CI(95).

LOGISTIC REGRESSION VARIABLES pp6_13_EPDS_D_R
  /SELECT=Imputation_ GE 1
  /METHOD=ENTER w0_42_depression_history 
  /PRINT=CI(95).

LOGISTIC REGRESSION VARIABLES pp6_13_EPDS_D_R
  /SELECT=Imputation_ GE 1
  /METHOD=ENTER w9_42_mood_birthcontrol_pills NK_Age_at_registration bmi_low bmi_high edu_low 
    edu_polytech NK_w9_42_Med_Indic_HC w0_42_depression_history 
 /PRINT=CI(95).

DATASET ACTIVATE DataSet1.
USE ALL.
COMPUTE filter_$=(NK_Age_above18_at_registration = 1 AND gravreg_verified_pregnancy = 1 AND 
    w9_42_mood_birthcontrol_pills < 2).
VARIABLE LABELS filter_$ 'NK_Age_above18_at_registration = 1 AND gravreg_verified_pregnancy = 1 '+
    'AND w9_42_mood_birthcontrol_pills < 2 (FILTER)'.
VALUE LABELS filter_$ 0 'Not Selected' 1 'Selected'.
FORMATS filter_$ (f1.0).
FILTER BY filter_$.
EXECUTE.

RECODE NK_BMI_before_pregn (0 thru 18.4999=1) (18.5 thru 100=0) INTO bmi_low.
EXECUTE.

RECODE NK_BMI_before_pregn (25 thru 100=1) (0 thru 24.999=0) INTO bmi_high.
EXECUTE.

RECODE w0_42_education (0=1) (1=1) (2=1) (3=0) (4=0) INTO edu_low.
EXECUTE.

RECODE w0_42_education (0=0) (1=0) (2=0) (3=1) (4=0) INTO edu_polytech.
EXECUTE.

DATASET ACTIVATE DataSet1.
USE ALL.
COMPUTE filter_$=(NK_Age_above18_at_registration = 1 AND gravreg_verified_pregnancy = 1 AND 
    w9_42_mood_birthcontrol_pills < 2 AND pp14_23_EPDS_R >= 0).
VARIABLE LABELS filter_$ 'NK_Age_above18_at_registration = 1 AND gravreg_verified_pregnancy = 1 '+
    'AND w9_42_mood_birthcontrol_pills < 2 AND pp14_23_EPDS_R >= 0 (FILTER)'.
VALUE LABELS filter_$ 0 'Not Selected' 1 'Selected'.
FORMATS filter_$ (f1.0).
FILTER BY filter_$.
EXECUTE.

*Impute Missing Data Values.
SET SEED=14.
DATASET DECLARE imp200second.
MULTIPLE IMPUTATION pp14_23_EPDS_R w9_42_mood_birthcontrol_pills NK_Age_at_registration bmi_low 
    bmi_high edu_low edu_polytech NK_w9_42_Med_Indic_HC w0_42_depression_history 
  /IMPUTE METHOD=AUTO NIMPUTATIONS=50 MAXPCTMISSING=NONE 
  /MISSINGSUMMARIES NONE 
  /IMPUTATIONSUMMARIES MODELS 
  /OUTFILE IMPUTATIONS=imp200second .

LOGISTIC REGRESSION VARIABLES pp14_23_EPDS_D_R
  /SELECT=Imputation_ GE 1
  /METHOD=ENTER NK_Age_at_registration 
  /PRINT=CI(95).

LOGISTIC REGRESSION VARIABLES pp14_23_EPDS_D_R
  /SELECT=Imputation_ GE 1
  /METHOD=ENTER bmi_low 
  /PRINT=CI(95).

LOGISTIC REGRESSION VARIABLES pp14_23_EPDS_D_R
  /SELECT=Imputation_ GE 1
  /METHOD=ENTER bmi_high 
  /PRINT=CI(95).

LOGISTIC REGRESSION VARIABLES pp14_23_EPDS_D_R
  /SELECT=Imputation_ GE 1
  /METHOD=ENTER edu_low 
  /PRINT=CI(95).

LOGISTIC REGRESSION VARIABLES pp14_23_EPDS_D_R
  /SELECT=Imputation_ GE 1
  /METHOD=ENTER edu_polytech 
  /PRINT=CI(95).

LOGISTIC REGRESSION VARIABLES pp14_23_EPDS_D_R
  /SELECT=Imputation_ GE 1
  /METHOD=ENTER w9_42_mood_birthcontrol_pills 
  /PRINT=CI(95).

LOGISTIC REGRESSION VARIABLES pp14_23_EPDS_D_R
  /SELECT=Imputation_ GE 1
  /METHOD=ENTER NK_w9_42_Med_Indic_HC 
  /PRINT=CI(95).

LOGISTIC REGRESSION VARIABLES pp14_23_EPDS_D_R
  /SELECT=Imputation_ GE 1
  /METHOD=ENTER w0_42_depression_history 
  /PRINT=CI(95).

LOGISTIC REGRESSION VARIABLES pp14_23_EPDS_D_R
  /SELECT=Imputation_ GE 1
  /METHOD=ENTER w9_42_mood_birthcontrol_pills NK_Age_at_registration bmi_low bmi_high edu_low 
    edu_polytech NK_w9_42_Med_Indic_HC w0_42_depression_history 
 /PRINT=CI(95).

DATASET ACTIVATE DataSet1.
USE ALL.
COMPUTE filter_$=(NK_Age_above18_at_registration = 1 AND gravreg_verified_pregnancy = 1 AND 
    w9_42_mood_birthcontrol_pills < 2).
VARIABLE LABELS filter_$ 'NK_Age_above18_at_registration = 1 AND gravreg_verified_pregnancy = 1 '+
    'AND w9_42_mood_birthcontrol_pills < 2 (FILTER)'.
VALUE LABELS filter_$ 0 'Not Selected' 1 'Selected'.
FORMATS filter_$ (f1.0).
FILTER BY filter_$.
EXECUTE.

RECODE NK_BMI_before_pregn (0 thru 18.4999=1) (18.5 thru 100=0) INTO bmi_low.
EXECUTE.

RECODE NK_BMI_before_pregn (25 thru 100=1) (0 thru 24.999=0) INTO bmi_high.
EXECUTE.

RECODE w0_42_education (0=1) (1=1) (2=1) (3=0) (4=0) INTO edu_low.
EXECUTE.

RECODE w0_42_education (0=0) (1=0) (2=0) (3=1) (4=0) INTO edu_polytech.
EXECUTE.

DATASET ACTIVATE DataSet1.
USE ALL.
COMPUTE filter_$=(NK_Age_above18_at_registration = 1 AND gravreg_verified_pregnancy = 1 AND 
    w9_42_mood_birthcontrol_pills < 2 AND pp24_35_EPDS_R >= 0).
VARIABLE LABELS filter_$ 'NK_Age_above18_at_registration = 1 AND gravreg_verified_pregnancy = 1 '+
    'AND w9_42_mood_birthcontrol_pills < 2 AND pp24_35_EPDS_R >= 0 (FILTER)'.
VALUE LABELS filter_$ 0 'Not Selected' 1 'Selected'.
FORMATS filter_$ (f1.0).
FILTER BY filter_$.
EXECUTE.

*Impute Missing Data Values.
SET SEED=14.
DATASET DECLARE imp200second.
MULTIPLE IMPUTATION pp24_35_EPDS_R w9_42_mood_birthcontrol_pills NK_Age_at_registration bmi_low 
    bmi_high edu_low edu_polytech NK_w9_42_Med_Indic_HC w0_42_depression_history 
  /IMPUTE METHOD=AUTO NIMPUTATIONS=50 MAXPCTMISSING=NONE 
  /MISSINGSUMMARIES NONE 
  /IMPUTATIONSUMMARIES MODELS 
  /OUTFILE IMPUTATIONS=imp200second .

LOGISTIC REGRESSION VARIABLES pp24_35_EPDS_D_R
  /SELECT=Imputation_ GE 1
  /METHOD=ENTER NK_Age_at_registration 
  /PRINT=CI(95).

LOGISTIC REGRESSION VARIABLES pp24_35_EPDS_D_R
  /SELECT=Imputation_ GE 1
  /METHOD=ENTER bmi_low 
  /PRINT=CI(95).

LOGISTIC REGRESSION VARIABLES pp24_35_EPDS_D_R
  /SELECT=Imputation_ GE 1
  /METHOD=ENTER bmi_high 
  /PRINT=CI(95).

LOGISTIC REGRESSION VARIABLES pp24_35_EPDS_D_R
  /SELECT=Imputation_ GE 1
  /METHOD=ENTER edu_low 
  /PRINT=CI(95).

LOGISTIC REGRESSION VARIABLES pp24_35_EPDS_D_R
  /SELECT=Imputation_ GE 1
  /METHOD=ENTER edu_polytech 
  /PRINT=CI(95).

LOGISTIC REGRESSION VARIABLES pp24_35_EPDS_D_R
  /SELECT=Imputation_ GE 1
  /METHOD=ENTER w9_42_mood_birthcontrol_pills 
  /PRINT=CI(95).

LOGISTIC REGRESSION VARIABLES pp24_35_EPDS_D_R
  /SELECT=Imputation_ GE 1
  /METHOD=ENTER NK_w9_42_Med_Indic_HC 
  /PRINT=CI(95).

LOGISTIC REGRESSION VARIABLES pp24_35_EPDS_D_R
  /SELECT=Imputation_ GE 1
  /METHOD=ENTER w0_42_depression_history 
  /PRINT=CI(95).

LOGISTIC REGRESSION VARIABLES pp24_35_EPDS_D_R
  /SELECT=Imputation_ GE 1
  /METHOD=ENTER w9_42_mood_birthcontrol_pills NK_Age_at_registration bmi_low bmi_high edu_low 
    edu_polytech NK_w9_42_Med_Indic_HC w0_42_depression_history 
 /PRINT=CI(95).

DATASET ACTIVATE DataSet1.
USE ALL.
COMPUTE filter_$=(NK_Age_above18_at_registration = 1 AND gravreg_verified_pregnancy = 1 AND 
    w9_42_mood_birthcontrol_pills < 2).
VARIABLE LABELS filter_$ 'NK_Age_above18_at_registration = 1 AND gravreg_verified_pregnancy = 1 '+
    'AND w9_42_mood_birthcontrol_pills < 2 (FILTER)'.
VALUE LABELS filter_$ 0 'Not Selected' 1 'Selected'.
FORMATS filter_$ (f1.0).
FILTER BY filter_$.
EXECUTE.

RECODE NK_BMI_before_pregn (25 thru 100=1) (0 thru 24.999=0) INTO bmi_high.
EXECUTE.

RECODE w0_42_education (0=1) (1=1) (2=1) (3=0) (4=0) INTO edu_low.
EXECUTE.

RECODE w0_42_education (0=0) (1=0) (2=0) (3=1) (4=0) INTO edu_polytech.
EXECUTE.

DATASET ACTIVATE DataSet1.
USE ALL.
COMPUTE filter_$=(NK_Age_above18_at_registration = 1 AND gravreg_verified_pregnancy = 1 AND 
    w9_42_mood_birthcontrol_pills < 2 AND w24_34_EPDS_R >= 0 AND w12_22_EPDS_D12_R=0).
VARIABLE LABELS filter_$ 'NK_Age_above18_at_registration = 1 AND gravreg_verified_pregnancy = 1 '+
    'AND w9_42_mood_birthcontrol_pills < 2 AND w24_34_EPDS_R >= 0 AND w12_22_EPDS_D12_R=0 (FILTER)'.
VALUE LABELS filter_$ 0 'Not Selected' 1 'Selected'.
FORMATS filter_$ (f1.0).
FILTER BY filter_$.
EXECUTE.

*Impute Missing Data Values.
SET SEED=14.
DATASET DECLARE imp200second.
MULTIPLE IMPUTATION w24_34_EPDS_R w9_42_mood_birthcontrol_pills NK_Age_at_registration 
    bmi_high edu_low edu_polytech NK_w9_42_Med_Indic_HC w0_42_depression_history 
  /IMPUTE METHOD=AUTO NIMPUTATIONS=50 MAXPCTMISSING=NONE 
  /MISSINGSUMMARIES NONE 
  /IMPUTATIONSUMMARIES MODELS 
  /OUTFILE IMPUTATIONS=imp200second .

LOGISTIC REGRESSION VARIABLES w24_34_EPDS_D12_R
  /SELECT=Imputation_ GE 1
  /METHOD=ENTER NK_Age_at_registration 
  /PRINT=CI(95).

LOGISTIC REGRESSION VARIABLES w24_34_EPDS_D12_R
  /SELECT=Imputation_ GE 1
  /METHOD=ENTER bmi_high 
  /PRINT=CI(95).

LOGISTIC REGRESSION VARIABLES w24_34_EPDS_D12_R
  /SELECT=Imputation_ GE 1
  /METHOD=ENTER edu_low 
  /PRINT=CI(95).

LOGISTIC REGRESSION VARIABLES w24_34_EPDS_D12_R
  /SELECT=Imputation_ GE 1
  /METHOD=ENTER edu_polytech 
  /PRINT=CI(95).

LOGISTIC REGRESSION VARIABLES w24_34_EPDS_D12_R
  /SELECT=Imputation_ GE 1
  /METHOD=ENTER w9_42_mood_birthcontrol_pills 
  /PRINT=CI(95).

LOGISTIC REGRESSION VARIABLES w24_34_EPDS_D12_R
  /SELECT=Imputation_ GE 1
  /METHOD=ENTER NK_w9_42_Med_Indic_HC 
  /PRINT=CI(95).

LOGISTIC REGRESSION VARIABLES w24_34_EPDS_D12_R
  /SELECT=Imputation_ GE 1
  /METHOD=ENTER w0_42_depression_history 
  /PRINT=CI(95).

LOGISTIC REGRESSION VARIABLES w24_34_EPDS_D12_R
  /SELECT=Imputation_ GE 1
  /METHOD=ENTER w9_42_mood_birthcontrol_pills NK_Age_at_registration bmi_high edu_low 
    edu_polytech NK_w9_42_Med_Indic_HC w0_42_depression_history 
 /PRINT=CI(95).

DATASET ACTIVATE DataSet1.
USE ALL.
COMPUTE filter_$=(NK_Age_above18_at_registration = 1 AND gravreg_verified_pregnancy = 1 AND 
    w9_42_mood_birthcontrol_pills < 2).
VARIABLE LABELS filter_$ 'NK_Age_above18_at_registration = 1 AND gravreg_verified_pregnancy = 1 '+
    'AND w9_42_mood_birthcontrol_pills < 2 (FILTER)'.
VALUE LABELS filter_$ 0 'Not Selected' 1 'Selected'.
FORMATS filter_$ (f1.0).
FILTER BY filter_$.
EXECUTE.

RECODE NK_BMI_before_pregn (25 thru 100=1) (0 thru 24.999=0) INTO bmi_high.
EXECUTE.

RECODE w0_42_education (0=1) (1=1) (2=1) (3=0) (4=0) INTO edu_low.
EXECUTE.

RECODE w0_42_education (0=0) (1=0) (2=0) (3=1) (4=0) INTO edu_polytech.
EXECUTE.

DATASET ACTIVATE DataSet1.
USE ALL.
COMPUTE filter_$=(NK_Age_above18_at_registration = 1 AND gravreg_verified_pregnancy = 1 AND 
    w9_42_mood_birthcontrol_pills < 2 AND w36_42_EPDS_R >= 0 AND w24_34_EPDS_D12_R=0).
VARIABLE LABELS filter_$ 'NK_Age_above18_at_registration = 1 AND gravreg_verified_pregnancy = 1 '+
    'AND w9_42_mood_birthcontrol_pills < 2 AND w36_42_EPDS_R >= 0 AND w24_34_EPDS_D12_R=0 (FILTER)'.
VALUE LABELS filter_$ 0 'Not Selected' 1 'Selected'.
FORMATS filter_$ (f1.0).
FILTER BY filter_$.
EXECUTE.

*Impute Missing Data Values.
SET SEED=14.
DATASET DECLARE imp200second.
MULTIPLE IMPUTATION w36_42_EPDS_R w9_42_mood_birthcontrol_pills NK_Age_at_registration 
    bmi_high edu_low edu_polytech NK_w9_42_Med_Indic_HC w0_42_depression_history 
  /IMPUTE METHOD=AUTO NIMPUTATIONS=50 MAXPCTMISSING=NONE 
  /MISSINGSUMMARIES NONE 
  /IMPUTATIONSUMMARIES MODELS 
  /OUTFILE IMPUTATIONS=imp200second .

LOGISTIC REGRESSION VARIABLES w36_42_EPDS_D12_R
  /SELECT=Imputation_ GE 1
  /METHOD=ENTER NK_Age_at_registration 
  /PRINT=CI(95).

LOGISTIC REGRESSION VARIABLES w36_42_EPDS_D12_R
  /SELECT=Imputation_ GE 1
  /METHOD=ENTER bmi_high 
  /PRINT=CI(95).

LOGISTIC REGRESSION VARIABLES w36_42_EPDS_D12_R
  /SELECT=Imputation_ GE 1
  /METHOD=ENTER edu_low 
  /PRINT=CI(95).

LOGISTIC REGRESSION VARIABLES w36_42_EPDS_D12_R
  /SELECT=Imputation_ GE 1
  /METHOD=ENTER edu_polytech 
  /PRINT=CI(95).

LOGISTIC REGRESSION VARIABLES w36_42_EPDS_D12_R
  /SELECT=Imputation_ GE 1
  /METHOD=ENTER w9_42_mood_birthcontrol_pills 
  /PRINT=CI(95).

LOGISTIC REGRESSION VARIABLES w36_42_EPDS_D12_R
  /SELECT=Imputation_ GE 1
  /METHOD=ENTER NK_w9_42_Med_Indic_HC 
  /PRINT=CI(95).

LOGISTIC REGRESSION VARIABLES w36_42_EPDS_D12_R
  /SELECT=Imputation_ GE 1
  /METHOD=ENTER w0_42_depression_history 
  /PRINT=CI(95).

LOGISTIC REGRESSION VARIABLES w36_42_EPDS_D12_R
  /SELECT=Imputation_ GE 1
  /METHOD=ENTER w9_42_mood_birthcontrol_pills NK_Age_at_registration bmi_high edu_low
    edu_polytech NK_w9_42_Med_Indic_HC w0_42_depression_history 
 /PRINT=CI(95).

DATASET ACTIVATE DataSet1.
USE ALL.
COMPUTE filter_$=(NK_Age_above18_at_registration = 1 AND gravreg_verified_pregnancy = 1 AND 
    w9_42_mood_birthcontrol_pills < 2).
VARIABLE LABELS filter_$ 'NK_Age_above18_at_registration = 1 AND gravreg_verified_pregnancy = 1 '+
    'AND w9_42_mood_birthcontrol_pills < 2 (FILTER)'.
VALUE LABELS filter_$ 0 'Not Selected' 1 'Selected'.
FORMATS filter_$ (f1.0).
FILTER BY filter_$.
EXECUTE.

RECODE NK_BMI_before_pregn (25 thru 100=1) (0 thru 24.999=0) INTO bmi_high.
EXECUTE.

RECODE w0_42_education (0=1) (1=1) (2=1) (3=1) (4=0) INTO edu_polytech_low.
EXECUTE.

DATASET ACTIVATE DataSet1.
USE ALL.
COMPUTE filter_$=(NK_Age_above18_at_registration = 1 AND gravreg_verified_pregnancy = 1 AND 
    w9_42_mood_birthcontrol_pills < 2 AND pp6_13_EPDS_R >= 0 AND pp1_4_EPDS_D_R=0).
VARIABLE LABELS filter_$ 'NK_Age_above18_at_registration = 1 AND gravreg_verified_pregnancy = 1 '+
    'AND w9_42_mood_birthcontrol_pills < 2 AND pp6_13_EPDS_R >= 0 AND pp1_4_EPDS_D_R=0 (FILTER)'.
VALUE LABELS filter_$ 0 'Not Selected' 1 'Selected'.
FORMATS filter_$ (f1.0).
FILTER BY filter_$.
EXECUTE.

*Impute Missing Data Values.
SET SEED=14.
DATASET DECLARE imp200second.
MULTIPLE IMPUTATION pp6_13_EPDS_R w9_42_mood_birthcontrol_pills NK_Age_at_registration 
    bmi_high edu_polytech_low NK_w9_42_Med_Indic_HC w0_42_depression_history 
  /IMPUTE METHOD=AUTO NIMPUTATIONS=50 MAXPCTMISSING=NONE 
  /MISSINGSUMMARIES NONE 
  /IMPUTATIONSUMMARIES MODELS 
  /OUTFILE IMPUTATIONS=imp200second .

LOGISTIC REGRESSION VARIABLES pp6_13_EPDS_D_R
  /SELECT=Imputation_ GE 1
  /METHOD=ENTER NK_Age_at_registration 
  /PRINT=CI(95).

LOGISTIC REGRESSION VARIABLES pp6_13_EPDS_D_R
  /SELECT=Imputation_ GE 1
  /METHOD=ENTER bmi_high 
  /PRINT=CI(95).

LOGISTIC REGRESSION VARIABLES pp6_13_EPDS_D_R
  /SELECT=Imputation_ GE 1
  /METHOD=ENTER edu_polytech_low
  /PRINT=CI(95).

LOGISTIC REGRESSION VARIABLES pp6_13_EPDS_D_R
  /SELECT=Imputation_ GE 1
  /METHOD=ENTER w9_42_mood_birthcontrol_pills 
  /PRINT=CI(95).

LOGISTIC REGRESSION VARIABLES pp6_13_EPDS_D_R
  /SELECT=Imputation_ GE 1
  /METHOD=ENTER NK_w9_42_Med_Indic_HC 
  /PRINT=CI(95).

LOGISTIC REGRESSION VARIABLES pp6_13_EPDS_D_R
  /SELECT=Imputation_ GE 1
  /METHOD=ENTER w0_42_depression_history 
  /PRINT=CI(95).

LOGISTIC REGRESSION VARIABLES pp6_13_EPDS_D_R
  /SELECT=Imputation_ GE 1
  /METHOD=ENTER w9_42_mood_birthcontrol_pills NK_Age_at_registration bmi_high 
    edu_polytech_low NK_w9_42_Med_Indic_HC w0_42_depression_history 
 /PRINT=CI(95).

DATASET ACTIVATE DataSet1.
USE ALL.
COMPUTE filter_$=(NK_Age_above18_at_registration = 1 AND gravreg_verified_pregnancy = 1 AND 
    w9_42_mood_birthcontrol_pills < 2).
VARIABLE LABELS filter_$ 'NK_Age_above18_at_registration = 1 AND gravreg_verified_pregnancy = 1 '+
    'AND w9_42_mood_birthcontrol_pills < 2 (FILTER)'.
VALUE LABELS filter_$ 0 'Not Selected' 1 'Selected'.
FORMATS filter_$ (f1.0).
FILTER BY filter_$.
EXECUTE.

RECODE NK_BMI_before_pregn (25 thru 100=1) (0 thru 24.999=0) INTO bmi_high.
EXECUTE.

RECODE w0_42_education (0=1) (1=1) (2=1) (3=1) (4=0) INTO edu_polytech_low.
EXECUTE.

DATASET ACTIVATE DataSet1.
USE ALL.
COMPUTE filter_$=(NK_Age_above18_at_registration = 1 AND gravreg_verified_pregnancy = 1 AND 
    w9_42_mood_birthcontrol_pills < 2 AND pp14_23_EPDS_R >= 0 AND pp6_13_EPDS_D_R=0).
VARIABLE LABELS filter_$ 'NK_Age_above18_at_registration = 1 AND gravreg_verified_pregnancy = 1 '+
    'AND w9_42_mood_birthcontrol_pills < 2 AND pp14_23_EPDS_R >= 0 AND pp6_13_EPDS_D_R=0 (FILTER)'.
VALUE LABELS filter_$ 0 'Not Selected' 1 'Selected'.
FORMATS filter_$ (f1.0).
FILTER BY filter_$.
EXECUTE.

*Impute Missing Data Values.
SET SEED=14.
DATASET DECLARE imp200second.
MULTIPLE IMPUTATION pp14_23_EPDS_R w9_42_mood_birthcontrol_pills NK_Age_at_registration 
    bmi_high edu_polytech_low NK_w9_42_Med_Indic_HC w0_42_depression_history 
  /IMPUTE METHOD=AUTO NIMPUTATIONS=50 MAXPCTMISSING=NONE 
  /MISSINGSUMMARIES NONE 
  /IMPUTATIONSUMMARIES MODELS 
  /OUTFILE IMPUTATIONS=imp200second .

LOGISTIC REGRESSION VARIABLES pp14_23_EPDS_D_R
  /SELECT=Imputation_ GE 1
  /METHOD=ENTER NK_Age_at_registration 
  /PRINT=CI(95).

LOGISTIC REGRESSION VARIABLES pp14_23_EPDS_D_R
  /SELECT=Imputation_ GE 1
  /METHOD=ENTER bmi_high 
  /PRINT=CI(95).


LOGISTIC REGRESSION VARIABLES pp14_23_EPDS_D_R
  /SELECT=Imputation_ GE 1
  /METHOD=ENTER edu_polytech_low 
  /PRINT=CI(95).

LOGISTIC REGRESSION VARIABLES pp14_23_EPDS_D_R
  /SELECT=Imputation_ GE 1
  /METHOD=ENTER w9_42_mood_birthcontrol_pills 
  /PRINT=CI(95).

LOGISTIC REGRESSION VARIABLES pp14_23_EPDS_D_R
  /SELECT=Imputation_ GE 1
  /METHOD=ENTER NK_w9_42_Med_Indic_HC 
  /PRINT=CI(95).

LOGISTIC REGRESSION VARIABLES pp14_23_EPDS_D_R
  /SELECT=Imputation_ GE 1
  /METHOD=ENTER w0_42_depression_history 
  /PRINT=CI(95).

LOGISTIC REGRESSION VARIABLES pp14_23_EPDS_D_R
  /SELECT=Imputation_ GE 1
  /METHOD=ENTER w9_42_mood_birthcontrol_pills NK_Age_at_registration bmi_high
    edu_polytech_low NK_w9_42_Med_Indic_HC w0_42_depression_history 
 /PRINT=CI(95).

DATASET ACTIVATE DataSet1.
USE ALL.
COMPUTE filter_$=(NK_Age_above18_at_registration = 1 AND gravreg_verified_pregnancy = 1 AND 
    w9_42_mood_birthcontrol_pills < 2).
VARIABLE LABELS filter_$ 'NK_Age_above18_at_registration = 1 AND gravreg_verified_pregnancy = 1 '+
    'AND w9_42_mood_birthcontrol_pills < 2 (FILTER)'.
VALUE LABELS filter_$ 0 'Not Selected' 1 'Selected'.
FORMATS filter_$ (f1.0).
FILTER BY filter_$.
EXECUTE.

RECODE NK_BMI_before_pregn (25 thru 100=1) (0 thru 24.999=0) INTO bmi_high.
EXECUTE.

RECODE w0_42_education (0=1) (1=1) (2=1) (3=1) (4=0) INTO edu_polytech_low.
EXECUTE.

DATASET ACTIVATE DataSet1.
USE ALL.
COMPUTE filter_$=(NK_Age_above18_at_registration = 1 AND gravreg_verified_pregnancy = 1 AND 
    w9_42_mood_birthcontrol_pills < 2 AND pp24_35_EPDS_R >= 0 AND pp14_23_EPDS_D_R=0).
VARIABLE LABELS filter_$ 'NK_Age_above18_at_registration = 1 AND gravreg_verified_pregnancy = 1 '+
    'AND w9_42_mood_birthcontrol_pills < 2 AND pp24_35_EPDS_R >= 0 AND pp14_23_EPDS_D_R=0 (FILTER)'.
VALUE LABELS filter_$ 0 'Not Selected' 1 'Selected'.
FORMATS filter_$ (f1.0).
FILTER BY filter_$.
EXECUTE.

*Impute Missing Data Values.
SET SEED=14.
DATASET DECLARE imp200second.
MULTIPLE IMPUTATION pp24_35_EPDS_R w9_42_mood_birthcontrol_pills NK_Age_at_registration 
    bmi_high edu_polytech_low NK_w9_42_Med_Indic_HC w0_42_depression_history 
  /IMPUTE METHOD=AUTO NIMPUTATIONS=50 MAXPCTMISSING=NONE 
  /MISSINGSUMMARIES NONE 
  /IMPUTATIONSUMMARIES MODELS 
  /OUTFILE IMPUTATIONS=imp200second .

LOGISTIC REGRESSION VARIABLES pp24_35_EPDS_D_R
  /SELECT=Imputation_ GE 1
  /METHOD=ENTER NK_Age_at_registration 
  /PRINT=CI(95).

LOGISTIC REGRESSION VARIABLES pp24_35_EPDS_D_R
  /SELECT=Imputation_ GE 1
  /METHOD=ENTER bmi_high 
  /PRINT=CI(95).

LOGISTIC REGRESSION VARIABLES pp24_35_EPDS_D_R
  /SELECT=Imputation_ GE 1
  /METHOD=ENTER edu_polytech_low 
  /PRINT=CI(95).

LOGISTIC REGRESSION VARIABLES pp24_35_EPDS_D_R
  /SELECT=Imputation_ GE 1
  /METHOD=ENTER w9_42_mood_birthcontrol_pills 
  /PRINT=CI(95).

LOGISTIC REGRESSION VARIABLES pp24_35_EPDS_D_R
  /SELECT=Imputation_ GE 1
  /METHOD=ENTER NK_w9_42_Med_Indic_HC 
  /PRINT=CI(95).

LOGISTIC REGRESSION VARIABLES pp24_35_EPDS_D_R
  /SELECT=Imputation_ GE 1
  /METHOD=ENTER w0_42_depression_history 
  /PRINT=CI(95).

LOGISTIC REGRESSION VARIABLES pp24_35_EPDS_D_R
  /SELECT=Imputation_ GE 1
  /METHOD=ENTER w9_42_mood_birthcontrol_pills NK_Age_at_registration bmi_high
    edu_polytech_low NK_w9_42_Med_Indic_HC w0_42_depression_history 
 /PRINT=CI(95).
